# Supplementary material for: Anti-Inflammatory Fibronectin-AgNP for Regulation of Biological Performance and Endothelial Differentiation Ability of Mesenchymal Stem Cells
Source: Int J Mol Sci. 2021 Aug 26;22(17):9262. doi: 10.3390/ijms22179262 (PMC8430779; doi:10.3390/ijms22179262)
Supplement: Supplementary file 1 [file ijms-22-09262-s001.zip]

Archive with 1 entries (1 files):
- ijms-1324192-supplementary.pdf
